# Supplementary material for: Genomic profiling of non-small cell lung cancer with the rare pulmonary lymphangitic carcinomatosis and clinical outcome of the exploratory anlotinib treatment
Source: Front Oncol. 2022 Oct 17;12:992596. doi: 10.3389/fonc.2022.992596 (PMC9620420; doi:10.3389/fonc.2022.992596)
Supplement: Supplementary file 4 [file DataSheet_4.xlsx]

## Sheet: raw
Tumor_Sample_Barcode	Sex	Age	KPS	Smoking History	Histological Subtype	Specimen Types	TMB	MSI	Profiling(panel size >400)	EGFR	TP53	KRAS	LRP1B	Line of treatment 1	Line of Treatment 2	Therapy of Anlotinib	Strategy	Initial Response		PFS(event)	PFS(days)	PFS(months)	OS(event)	OS(days)	OS(months)	grade 1 AE	grade 2 AE	grade 3 AE	Hypertension	Hand foot syndrome	Diarrhea	Fatigue	Hoarseness
1	Male	34	80	Never	Adenocarcinoma	Cerebrospinal fluid	1.1	NON-H	1	Wild-type	Wild-type	Wild-type	Wild-type	>=3	>=2	Anlotinib+Chemotherapy	Combined	PR		1	350	11.6667	1	380	12.6667	Hypertension,Hoarseness			Y	N	N	N	Y
2	Female	72	50	Never	Adenocarcinoma	NA	NA	NA	0	Wild-type	NA	NA	NA	>=3	>=2	Anlotinib Mono	Mono	PR		1	110	3.66667	1	190	6.33333	Fatigue,Hand foot syndrome	Hypertension		Y	Y	N	Y	N
3	Female	69	70	Never	Adenocarcinoma	Plasma	3.4	NA	1	Mutant	Mutant	Wild-type	Wild-type	>=3	>=2	Anlotinib Mono	Mono	PR		1	160	5.33333	1	205	6.83333	Fatigue	Hypertension,Anorexia		Y	N	Y	Y	N
4	Male	66	50	Never	Adenocarcinoma	NA	NA	NA	0	Wild-type	NA	NA	NA	>=3	>=2	Anlotinib Mono	Mono	SD		1	65	2.16667	1	120	4	Hypertension,Proteinuria			Y	N	N	N	N
5	Male	57	40	Never	Adenocarcinoma	Tissue	NA	NA	0	Mutant	Wild-type	Wild-type	NA				Other			1		1.9	1		4.5
6	Male	65	70	Former	Adenocarcinoma	Tissue	NA	NA	0	Wild-type	Wild-type	Mutant	NA	2	>=2	Anlotinib Mono	Mono	PD		1	32	1.06667	1	215	7.16667		Hypertension,Hand foot syndrome		Y	Y	N	N	N
7	Male	76	60	Former	Adenocarcinoma	Pleural effusion	NA	NA	0	Wild-type	Wild-type	Wild-type	NA				Other			1		2.6	1		2.6
8	Female	62	90	Never	Adenocarcinoma	Tissue	4.3	NON-H	1	Mutant	Mutant	Wild-type	Wild-type	>=3	>=2	Anlotinib+Gefitinib	Combined	PR		1	270	9	1	720	24	Hand foot syndrome,Diarrhea	Hypertension		Y	Y	Y	N	N
9	Male	55	50	Former	Squamous	NA	NA	NA	0	Wild-type	NA	NA	NA	>=3	>=2	Anlotinib+Chemotherapy	Combined	SD		1	30	1	1	140	4.66667	Hoarseness,Diarrhea,Stomatitis			N	N	Y	N	Y
10	Male	63	60	Never	Adenocarcinoma	NA	NA	NA	0	Mutant	NA	NA	NA	>=3	>=2	Anlotinib+Durvalumab	Combined	PR		1	93	3.1	1	156	5.2	Fatigue,Anorexia			N	N	N	Y	N
11	Male	42	40	Former	Squamous	Plasma	NA	NA	0	Wild-type	NA	Wild-type	NA	>=3	>=2	Anlotinib Mono	Mono	SD		1	58	1.93333	1	58	1.93333	Diarrhea,Stomatitis	Fatigue		N	N	Y	Y	N
12	Female	79	70	Never	Adenocarcinoma	Plasma	NA	NA	0	Wild-type	Mutant	Wild-type	Wild-type	2	>=2	Anlotinib Mono	Mono	PR		1	220	7.33333	1	610	20.3333	Hand foot syndrome	Proteinuria	Hypertension	Y	Y	N	N	N
13	Male	75	60	Former	Adenocarcinoma	Plasma	15.44	NA	1	Wild-type	Mutant	Wild-type	Mutant				Other			1		2.1	1		6.8
14	Male	63	80	Former	Adenocarcinoma	Tissue	NA	NA	0	Wild-type	NA	Wild-type	NA	>=3	>=2	Anlotinib+Chemotherapy	Combined	SD		1	210	7	1	410	13.6667	Hoarseness,Hand foot syndrome,Diarrhea	Hypertension		Y	Y	Y	N	Y
15	Female	46	60	Never	Adenocarcinoma	Tissue	8.59	NON-H	1	Wild-type	Mutant	Wild-type	Wild-type	>=3	>=2	Anlotinib Mono	Mono	SD		1	135	4.5	1	190	6.33333	Hypertension, Fatigue			Y	N	N	Y	N
16	Male	66	80	Never	Adenocarcinoma	Tissue	10.6	NON-H	1	Wild-type	Mutant	Wild-type	Mutant	>=3	>=2	Anlotinib Mono	Mono	PR		1	157	5.23333	1	460	15.3333	Hand foot syndrome			N	Y	N	N	N
17	Male	59	50	Former	Adenocarcinoma	Tissue	NA	NA	0	Wild-type	Mutant	Mutant	NA				Other			1		3.2	1		4.5
18	Male	80	50	Former	Adenocarcinoma	Tissue	5.37	NON-H	1	Wild-type	Mutant	Wild-type	Mutant				Other			1		0.8	1		1.8
19	Male	57	60	Former	Adenocarcinoma	Tissue	NA	NA	0	Mutant	Mutant	Wild-type	NA	2	>=2	Anlotinib+Afatinib	Combined	PR		1	210	7	0	473	15.7667	Hypertension, Fatigue	Hand foot syndrome		Y	Y	N	Y	N
20	Male	74	40	Former	Adenocarcinoma	Pleural effusion	NA	NA	0	Wild-type	Wild-type	Mutant	NA				Other			1		1.9	1		4.2
21	Male	53	90	Former	Adenocarcinoma	Tissue	NA	NA	0	Wild-type	Wild-type	Wild-type	NA				Other			1		2.5	1		2.5
22	Male	63	80	Former	Adenocarcinoma	Tissue	8.5	NON-H	1	Wild-type	Mutant	Wild-type	Wild-type				Other			1		3.4	1		5.5
23	Male	71	50	Former	Adenocarcinoma	Plasma	1.56	NON-H	1	Mutant	Wild-type	Wild-type	Wild-type				Other			1		3	1		4
24	Female	65	70	Never	Adenocarcinoma	Plasma	NA	NA	0	Mutant	Wild-type	Wild-type	NA				Other			1		1	1		2.6
25	Male	71	80	Former	Squamous	Tissue	NA	NA	0	Wild-type	Wild-type	Wild-type	NA				Other			1		2.3	1		6
26	Female	63	80	Never	Adenocarcinoma	Pleural effusion	NA	NA	0	Mutant	NA	Wild-type	NA				Other			1		3	1		4.8
27	Male	56	80	Former	Adenocarcinoma	Tissue	3.55	NON-H	1	Wild-type	Wild-type	Mutant	Wild-type				Other			1		1.5	1		5.6
28	Female	59	80	Never	Adenocarcinoma	Tissue	NA	NA	0	Mutant	Wild-type	Mutant	Wild-type				Other			1		0.5	1		0.5
29	Male	70	60	Former	Adenocarcinoma	Tissue	6.62	NON-H	1	Wild-type	Mutant	Wild-type	Wild-type				Other			1		4.6	1		4.6
30	Male	53	60	Former	Adenocarcinoma	Tissue	NA	NA	0	Mutant	Mutant	Wild-type	Wild-type				Other			1		6	1		9
31	Male	49	70	Former	Adenocarcinoma	Plasma	NA	NA	0	Mutant	Mutant	Wild-type	Wild-type				Other			1		5.6	1		15
32	Male	64	80	Never	Adenocarcinoma	Tissue	3.94	NON-H	1	Wild-type	Mutant	Wild-type	Wild-type				Other			1		8.2	1		19
33	Male	59	60	Former	Squamous	Tissue	2.87	NON-H	1	Wild-type	Mutant	Wild-type	Mutant				Other			1		1.4	1		5.5
34	Female	59	60	Never	Adenocarcinoma	Tissue	1.43	NON-H	1	Mutant	Wild-type	Wild-type	Wild-type				Other			1		3.5	1		6.9
35	Female	70	70	Never	Adenocarcinoma	Plasma	1.38	NON-H	1	Mutant	Wild-type	Wild-type	Wild-type				Other			1		4.1	1		6
36	Female	56	80	Never	Adenocarcinoma	Tissue	6.18	NON-H	1	Mutant	Wild-type	Wild-type	Wild-type				Other			1		10	1		14
37	Female	30	90	Former	Adenocarcinoma	Plasma	3.72	NON-H	1	Wild-type	Wild-type	Wild-type	Wild-type				Other			1		2	1		2
38	Female	49	80	Never	Adenocarcinoma	Plasma	2.54	NON-H	1	Wild-type	Mutant	Mutant	Wild-type				Other			1		0.6	1		1.8
39	Male	70	60	Former	Adenocarcinoma	Plasma	NA	NA	0	Wild-type	Wild-type	Wild-type	NA				Other			1		1.2	1		2.8
