# Supplementary material for: Genomic profiling of non-small cell lung cancer with the rare pulmonary lymphangitic carcinomatosis and clinical outcome of the exploratory anlotinib treatment
Source: Front Oncol. 2022 Oct 17;12:992596. doi: 10.3389/fonc.2022.992596 (PMC9620420; doi:10.3389/fonc.2022.992596)
Supplement: Supplementary file 5 [file DataSheet_5.xlsx]

## Sheet: 1-all results
Tumor_Sample_Barcode	GENE	Variant_Classification	Variant_Type
1	ROS1	Fusion	FUSION
3	EGFR	Missense_Mutation	SNP
3	EGFR	Missense_Mutation	SNP
3	TP53	Nonsense_Mutation	INDEL
8	ARID1A	Missense_Mutation	SNP
8	BRIP1	Missense_Mutation	SNP
8	EGFR	Missense_Mutation	SNP
8	TP53	Missense_Mutation	SNP
13	ABCB1	Missense_Mutation	SNP
13	BRIP1	Nonsense_Mutation	SNP
13	ERBB4	Frame_Shift_Del	INDEL
13	IDH2	Missense_Mutation	SNP
13	KEAP1	Frame_Shift_Del	INDEL
13	LRP1B	Missense_Mutation	SNP
13	NF1	Nonsense_Mutation	SNP
13	SMARCA4	Missense_Mutation	SNP
13	SMARCA4	Nonsense_Mutation	SNP
13	TMEM127	Missense_Mutation	SNP
13	TP53	Missense_Mutation	SNP
15	ERBB2	In_Frame_Ins	INDEL
15	ERCC3	In_Frame_Del	INDEL
15	PMS2	Nonsense_Mutation	SNP
15	SMAD4	Nonsense_Mutation	SNP
15	TP53	Frame_Shift_Del	INDEL
16	EP300	Missense_Mutation	SNP
16	GNA11	Missense_Mutation	SNP
16	KEAP1	Missense_Mutation	SNP
16	LRP1B	Missense_Mutation	SNP
16	NF1	Nonsense_Mutation	SNP
16	NSD1	Missense_Mutation	SNP
16	NTRK3	Missense_Mutation	SNP
16	TP53	Nonsense_Mutation	SNP
18	BMPR1A	Nonsense_Mutation	SNP
18	BRCA2	Missense_Mutation	SNP
18	LRP1B	Missense_Mutation	SNP
18	SMARCA4	Missense_Mutation	SNP
18	STK11	Fusion	FUSION
18	TP53	Frame_Shift_Del	INDEL
22	ARID1B	Missense_Mutation	SNP
22	ATM	Missense_Mutation	SNP
22	CDKN2A	Frame_Shift_Del	INDEL
22	GATA3	Missense_Mutation	SNP
22	MAP3K1	Missense_Mutation	SNP
22	NBN	Missense_Mutation	SNP
22	SETD2	Intron	SNP
22	TERT	Missense_Mutation	SNP
22	TP53	Frame_Shift_Del	INDEL
22	TP53	Missense_Mutation	SNP
23	EGFR	In_Frame_Del	INDEL
23	MET	Missense_Mutation	SNP
27	5p15.33-p12	Gain	CNV
27	JAK3	Missense_Mutation	SNP
27	KRAS	Missense_Mutation	SNP
27	NBN	Frame_Shift_Del	INDEL
27	PPP2R1A	Missense_Mutation	SNP
29	BRAF	Missense_Mutation	SNP
29	CDKN2A	Nonsense_Mutation	INDEL
29	FOXA1	In_Frame_Del	INDEL
29	MYC	Gain	CNV
29	PTPRD	Frame_Shift_Del	INDEL
29	SF3B1	Missense_Mutation	SNP
29	STK11	Nonsense_Mutation	INDEL
29	TOP1	Missense_Mutation	SNP
29	TP53	Missense_Mutation	SNP
32	ALK	Fusion	FUSION
32	FLT4	Missense_Mutation	SNP
32	MAP2K4	Missense_Mutation	SNP
32	TP53	Missense_Mutation	SNP
32	YAP1	Missense_Mutation	SNP
33	ATM	Missense_Mutation	SNP
33	DNMT3A	Missense_Mutation	SNP
33	FAT1	Frame_Shift_Del	INDEL
33	FLT1	Missense_Mutation	SNP
33	LRP1B	Missense_Mutation	SNP
33	SOS1	Missense_Mutation	SNP
33	TP53	Missense_Mutation	SNP
33	VEGFA	Missense_Mutation	SNP
34	CDKN1A	Nonsense_Mutation	SNP
34	EGFR	Missense_Mutation	SNP
34	EGFR	Missense_Mutation	SNP
34	EPHA3	Missense_Mutation	SNP
34	PIK3R2	Missense_Mutation	SNP
35	EGFR	In_Frame_Del	INDEL
36	APC	Nonsense_Mutation	INDEL
36	EGFR	In_Frame_Del	INDEL
37	EP300	Missense_Mutation	SNP
38	KRAS	Missense_Mutation	SNP
38	TP53	Frame_Shift_Del	INDEL
